# Supplementary material for: Alfaxalone improved in acute stress‐induced tactile hypersensitivity and anxiety‐like behavior in mice
Source: Neuropsychopharmacol Rep. 2022 Feb 4;42(2):213–7. doi: 10.1002/npr2.12233 (PMC9216362; doi:10.1002/npr2.12233)
Supplement: Supplementary file 1 — Table S1‐S2 [file NPR2-42-213-s001.xlsx]

## Sheet: data 1a
Supplement Table 1a. Individual data of the von Frey test (see Figure 1B).
	control	1	2	3	4	5	6	Ave	SD	SEM
BL	pre	0.783989	0.902356	0.902356	1.43179	0.533409	0.749894	0.883965	0.300548	0.122698
1	day1	0.645372	1.02778	1.07554	1.07554	0.510211	0.907298	0.873625	0.241085	0.0984225
3	day3	0.907298	0.783252	0.843335	1.02506	0.907298	0.907298	0.89559	0.0806532	0.0329265
7	day7	0.843335	0.645372	0.668192	1.22293	1.07554	0.902356	0.892955	0.226534	0.092482
	2h restraint	1	2	3	4	5	6	Ave	SD	SEM
	pre	1.17598	1.01274	0.615037	0.852906	0.968058	1.17598	0.966785	0.212761	0.0868595
	day1	0.749894	0.568604	0.213363	0.213363	0.213363	0.749894	0.451414	0.269042	0.109836
	day3	0.474307	0.394966	0.371879	0.213363	0.749894	1.2388	0.573868	0.37035	0.151195
	day7	0.783989	1.04985	0.533409	0.533409	0.645372	1.2388	0.797471	0.290254	0.118496
	4h restraint	1	2	3	4	5	6	Ave	SD	SEM
	pre	0.907298	1.17598	0.968058	0.749894	1.04985	0.749894	0.933497	0.168309	0.0687117
	day1	0.157987	0.394966	0.533409	0.176348	0.568604	0.11294	0.324042	0.201309	0.0821842
	day3	0.0533409	0.0816338	0.645372	0.440869	0.474307	0.176348	0.311979	0.241852	0.0987358
	day7	0.783989	0.645372	0.619798	0.749894	0.783989	0.533409	0.686075	0.102571	0.0418743

## Sheet: data 1b
Supplement Table 1b. Individual data of the EPM test (see Figure 1C).
	control
		open entry	open time	close entry	close time	total entry	open entry	open time
	1	13	63	20	175	33	39.3939	21
	2	15	37	11	208	26	57.6923	12.3333
	3	9	47	12	204	21	42.8571	15.6667
	4	14	44	10	189	24	58.3333	14.6667
	5	8	40	14	232	22	36.3636	13.3333
	6	8	59	16	175	24	33.3333	19.6667
	Ave					25	44.6623	16.1111
	SD					4.28952	10.8158	3.48754
	SEM					1.75119	4.41552	1.42378
	2h restraint
		open entry	open time	close entry	close time	total entry	open entry	open time
	1	14	55	15	214	29	48.2759	18.3333
	2	16	80	15	184	31	51.6129	26.6667
	3	10	42	11	219	21	47.619	14
	4	10	41	10	229	20	50	13.6667
	5	14	41	10	209	24	58.3333	13.6667
	6	7	34	18	212	25	28	11.3333
	Ave	11.8333	48.8333	13.1667	211.167	25	47.3069	16.2778
	SD	3.37145	16.7262	3.3116	15.0388	4.3359	10.2095	5.57541
	SEM	1.37639	6.82845	1.35195	6.13958	1.77012	4.16801	2.27615
	2h restraint
		open entry	open time	close entry	close time	total entry	open entry	open time
	1	2	4	9	277.5	11	18.1818	1.33333
	2	11	33.1	19	224.4	30	36.6667	11.0333
	3	1	0.6	3	280.3	4	25	0.2
	4	20	54	28	149.4	48	41.6667	18
	5	13	26.2	19	190.1	32	40.625	8.73333
	6	5	10.6	10	226.3	15	33.3333	3.53333
	Ave	8.66667	21.4167	14.6667	224.667	23.3333	32.5789	7.13889
	SD	7.33939	20.3702	9.0037	50.4957	16.2686	9.2663	6.79007
	SEM	2.99629	8.31611	3.67575	20.6148	6.64162	3.78295	2.77204

## Sheet: data 2a
Supplement Table 2a. Individual data of the von Frey test (see Figure 2B).
	4h restraint
		1	2	3	4	5	6	Ave	SD	SEM
Pre	day0	0.907298	1.17598	0.968058	0.749894	1.04985	0.749894	0.933497	0.168309	0.0687117
Post	day1	0.157987	0.394966	0.533409	0.176348	0.568604	0.11294	0.324042	0.201309	0.0821842
	4h restraint + alfaxalone (3 mg/kg, i.p.)
		1	2	3	4	5	6	Ave	SD	SEM
	day0	0.711461	1.2388	0.907298	0.973935	0.645372	0.902356	0.896536	0.210057	0.0857552
	day1	0.783989	0.474307	1.01274	0.645372	1.01274	1.02778	0.826157	0.231751	0.0946119

## Sheet: data 2b
Supplement Table 2b. Individual data of the EPM test (see Figure 2C).
	4h restraint
		open entry	open time	close entry	close time	total entry	open entry	open time
	1	2	4	9	277.5	11	18.1818	1.33333
	2	11	33.1	19	224.4	30	36.6667	11.0333
	3	1	0.6	3	280.3	4	25	0.2
	4	20	54	28	149.4	48	41.6667	18
	5	13	26.2	19	190.1	32	40.625	8.73333
	6	5	10.6	10	226.3	15	33.3333	3.53333
	Ave	8.66667	21.4167	14.6667	224.667	23.3333	32.5789	7.13889
	SD	7.33939	20.3702	9.0037	50.4957	16.2686	9.2663	6.79007
	SEM	2.99629	8.31611	3.67575	20.6148	6.64162	3.78295	2.77204
	4h restraint + alfaxalone (3 mg/kg, i.p.)
		open entry	open time	close entry	close time	total entry	open entry	open time
	1	17	47.9	25	207.5	42	40.4762	15.9667
	2	14	40.9	16	202.8	30	46.6667	13.6333
	3	12	82.1	15	169.1	27	44.4444	27.3667
	4	15	33.3	17	190.4	32	46.875	11.1
	5	19	58	26	140.3	45	42.2222	19.3333
	6	12	35.4	14	190	26	46.1538	11.8
	Ave					33.6667	44.4731	16.5333
	SD					7.9666	2.62482	6.09685
	SEM					3.25235	1.07158	2.48903
